# Supplementary material for: Transformation of 3-(Furan-2-yl)-1,3-di(het)arylpropan-1-ones to Prop-2-en-1-ones via Oxidative Furan Dearomatization/2-Ene-1,4,7-triones Cyclization
Source: Molecules. 2021 Apr 30;26(9):2637. doi: 10.3390/molecules26092637 (PMC8124928; doi:10.3390/molecules26092637)
Supplement: Supplementary file 1 [file molecules-26-02637-s001.zip]

Archive with 1 entries (1 files):
- molecules-1200650.pdf
